# Supplementary material for: Stimulatory Effect of Aluminum in Root Development of Pogostemon cablin: Integration of ROS Homeostasis and Gene Expression Networks
Source: Int J Mol Sci. 2025 Oct 15;26(20):10056. doi: 10.3390/ijms262010056 (PMC12564486; doi:10.3390/ijms262010056)
Supplement: Supplementary file 1 [file ijms-26-10056-s001.zip]

Archive with 2 entries (2 files):
- Supplementary Figures.pdf
- Table S1. Primers used for qRT-PCR analysis.xlsx
