# Supplementary material for: Stimulatory Effect of Aluminum in Root Development of Pogostemon cablin: Integration of ROS Homeostasis and Gene Expression Networks
Source: Int J Mol Sci. 2025 Oct 15;26(20):10056. doi: 10.3390/ijms262010056 (PMC12564486; doi:10.3390/ijms262010056)
Supplement: Supplementary file 1 [file ijms-26-10056-s001.zip › Table S1. Primers used for qRT-PCR analysis.xlsx]

## Sheet: Sheet1
Gene	Description	Locus	Forward primer(5'-3')	Reverse primer(5'-3')
PcLOX5-1	linoleate 9S-lipoxygenase 5	Pat_A29G098600	ATCCGACAAAAGGGAAGCTAGG	CTGATGATCAGAGCTTCTGGAGC
PcLOX5-2	linoleate 9S-lipoxygenase 5	Pat B29G077200	AACCTTCGAGGGAATGGGTC	CTCTCCGAGGATACGGATAGTCC
PcBHLH110-1	transcription factor BHLH110	Pat_B13G056300	TGGCAAGACTGACACAGCTAC	TGCTTCATGCTTCTTCCTGAACC
PcBHLH110-2	transcription factor BHLH110	Pat_A13G062900	TCTGCCACTGCTTCATGGAATG	TGGACTTGGGAGAGAGACCTAC
PcRAV1-1	AP2/ERF and B3 domain-containing transcription factor RAV1	Pat_B28G125700	ACGCAACCGGTTTGGCTTTC	GTAGCCAGAGCTACGTGTTGAC
PcRAV1-2	AP2/ERF and B3 domain-containing transcription factor RAV1	Pat_A28G123000	ATCCCATGGCTCAACAACTCAC	TTGTGCTTTCGTCCACAGAGC
PcAGL15	Agamous-like MADS-box protein AGL15	Pat_A01G229900	TCAAGGAAGGTTCTGGAAGTCC	CTGAAATGTATCGGGTGTGGCTG
PcAGL21	Agamous-like MADS-box protein AGL21	Pat_A21G082200	GAAAGGCTTATGGTGGAAGGGAG	GAGTTGCAGTTGGTAGTGTTTGG
PcAIL6	AP2-like ethylene-responsive transcription factor AIL6	Pat_B21G053900	TTCCTCCATCCAACCACCTTCC	CAGACGAAGAACTCCCCAGGT
PcAIR9	microtubule-associated protein AIR9	Pat_U017400	TGAGTCTGTCCTGATGGAACTGC	CCACTTTTCCCATCTGACCGTG
PcACR4	Receptor-Like Kinase ACR4	Pat_A04G063500	AGCTGTTGAGTGGGAGGAGATG	GACACAAGCCAAGGCAACCTT
PcEXLA1	Expansin-like A1	Pat_B02G064300	ATCGTTGCCTTAGACGTGGCTC	GGAAGCACGCTTTTAGCCCAAT
PcXTH23	xyloglucan endotransglucosylase/hydrolase protein 23	Pat_A32G057100	TACCTGGCAATTCTGCTGGCA	CTGTTGCCTTTGCCTTGTG
PcAMC1-1	Metacaspase-1	Pat_A23G106800	GCCCTGTGGACTTTGAGACGCA	GTGCCTGTTCGTGGACGATGGT
PcAMC1-2	Metacaspase-1	Pat_A24G086900	GGTGACTTCAACCGGCGCAATG	CGCTGAGCTGTGGTTCCTGTGT
PcAMC4	Metacaspase-4	Pat_B04G102000	GCCCTCGCCGATCTGGTTGATT	TGATCTGGCAGCCCTCTGGTACT
PcXLG3	Extra-large guanine nucleotide-binding protein 3	Pat_B05G085400	CCCGCCCGTTAGTCCCATGATT	GCTCAACCACGCCATCGCTGTA
PcMYB3R4	Transcription factor MYB3R-4	Pat_A03G263800	TGCCTCACAACTTCCTGCCTCTG	GGATCATTGGACGGTGCCAAGACA
PcEXLB1	Expansin-like B1	Pat_B14G085700	TGCGGTGCTTGCTACCAGGTT	CGGCCATGTTCGGACGTGCTAA
PcEXPB2-1	Putative expansin-B2	Pat A24G081500	TTCAACTTGTCCACCGCACCTCT	CGCCGCATTCCTTGCCAGATT
PcEXPB2-2	Putative expansin-B2	Pat A07G035500	TGACGGTGGTTGTGACGGATGAG	GTCTGCGAACTCTACGGCAACTG
PcDHAR2	Glutathione S-transferase DHAR2	Pat_B16G023900	ATGACGTTGGAGGTCTGCGTC	AGAGGGTGAGAGAGAGATGGGTT
PcPARB	Glutathione S-transferase PARB	Pat_B27G171800	ATGACAATCAAGGTCCACGGAG	GGATCCTTGCTGATCAATGGAGTTCC
PcPCNT107	Probable glutathione S-transferase	Pat_A30G033900	AGCCCTTTCTCAGCAAGAGTG	CAGAAACGAGCCTGGTATCTCTCA
PcGSTL2	Glutathione S-transferase L2, chloroplastic	Pat_A24G013100	GCTTCTCACTTTAGCTGCAGTCAC	GGCCTGTTCTTGAGATCGATAGGT
PcRBOH-1	Respiratory burst oxidase homolog protein C	Pat_A05G102800	ACGCTGATGTATTCAGCGTCG	ACGTCGAGAGTGATCTCCACGTA
PcRBOH-2	Respiratory burst oxidase homolog protein C	Pat_A06G100700	ACGTCTCCGACGCTGATGTAT	AGCTCAGGATCCTCCACCTCT
PcPRXQ	Peroxiredoxin Q, chloroplastic	Pat_B31G111800	ATGTTGGGTCAGCAATTGTCCAC	GAGTGTGCAGCAAAGAAGGAAG
PcSODCC.1	Superoxide dismutase	Pat_B20G009400	ATGGCAGATTTGACAGATGGCG	GGATTCAAGCGGGTAGAGGCA
PcPER24	Peroxidase 24	Pat_A29G085900	GCAGCCTGGAAGCTATAAGGT	CGAAACAATCGTGGTAATGCACAC
